# Supplementary material for: Estimating the Direct Effect between Dietary Macronutrients and Cardiometabolic Disease, Accounting for Mediation by Adiposity and Physical Activity
Source: Nutrients. 2022 Mar 13;14(6):1218. doi: 10.3390/nu14061218 (PMC8949537; doi:10.3390/nu14061218)
Supplement: Supplementary file 1 [file nutrients-14-01218-s001.zip › Supplementary_tables.xlsx]

## Sheet: Overview
Table	Overview of Supplementary Tables
1	Limit values proposed by VHU for exclusions on cardiometabolic traits
2	Values considered implausible for certain lifestyle variables
3	Characteristics of GWA studies used from which the instruments were retrieved
4	Participants characteristics
5	Pairwise mediation analysis for fasting glucose
6	Pairwise mediation analysis for 2h glucose
7	Pairwise mediation analysis for HDL-C
8	Pairwise mediation analysis for LDL-C
9	Pairwise mediation analysis for total cholesterol
10	Pairwise mediation analysis for triglycerides
11	Pairwise mediation analysis for T2D
12	Pairwise mediation analysis for CVD
13	Serial and parallel fit indices of mediation analysis for fasting glucose
14	Serial and parallel fit indices of mediation analysis for 2 h glucose
15	Serial and parallel fit indices of mediation analysis for HDL-C
16	Serial and parallel fit indices of mediation analysis for LDL-C
17	Serial and parallel fit indices of mediation analysis for total cholesterol
18	Serial and parallel fit indices of mediation analysis for triglycerides
19	Serial and parallel fit indices of mediation analysis for T2D
20	Serial and parallel fit indices of mediation analysis for CVD
21	Two-sample MR exposure-outcome associations from all methods
22	Sample overlap among GWA studies utilized in the analysis
23	Harmonized SNP (p <5e-6) of carbohydrate intake (E%) and T2D adjusted for BMI
24	Harmonized SNP (p <5e-8) of carbohydrate intake (E%) and T2D adjusted for BMI
25	Harmonized SNP (p <5e-6) to test reverse direction of T2D adjusted for BMI and carbohydrate intake (E%)
26	Extracted SNPs for the exposure combined of sugar and carbohydrate intake (E%) based on the p threshold of 5e-6
27	Overlapping SNPs (p <5e-6) of carbohydrate-sugar intake (E%) and T2D adjusted for BMI
28	Effect estimates of the combined sugar and carbohydrate intake (E%) instrument and T2DadjBMI based on the p threshold of 5e-6
29	Potential confounders per SNP of carbohydrate intake (E%) and T2D adjusted for BMI
30	Fifty-eight aligned multi-trait SNPs for colocalization

## Sheet: S1
Table S1. Limit values proposed by VHU for exclusions on cardiometabolic traits
Height	<130 cm or >210 cm
Weight	<35 kg
BMI	<15 kg/m2 or >70 kg/m2
Systolic blood pressure	<20 or >300
Diastolic blood pressure	<20 or >250
Total cholesterol	<0.5 mmol/l or >15 mmol/l
Triglycerides	<0.15 mmol/l or >20 mmol/l
HDL-cholesterol	<0.15 mmol/l or >7 mmol/l
LDL-cholesterol	<0.5 mmol/l or >13 mmol/l
Fasting glucose	<1 mmol/l or >25 mmol/l
2h glucose	<1 mmol/l or >35 mmol/l
Note: Triglycerides values lower than 0.8 mmol/l were additionally excluded due to the sensitivity of the Reflotron benchtop analyzer. Fasting glucose values lower than 2 mmol/l were additionally excluded as they were considered biologically implausible. 2h glucose values lower than 2 mmol/l were additionally excluded as they were considered biologically implausible.

## Sheet: S2
Table S2. Values considered implausible for certain lifestyle variables
Distance to work in kilometres (one way)	All answers beyond 200 km were excluded.
Grams of tobacco smoked per week	All answers equal or beyond 350 gr/week were excluded.
Arachidonic acid (ARA) intake (g/day)	All answers equal or beyond 0.9 gr/day were excluded.
Eicosapentaenoic acid (EPA) intake (g/day)	All answers equal or beyond 2 gr/day were excluded.

## Sheet: S3
Table S3. Characteristics of GWA studies used from which the instruments were retrieved
Trait	Unit	PMID	First author	year published	Consortium	N	N cases	N controls
Macronutrient intake (E%)
Fat	(E%)	32393786	Meddens SFW	2020	SSGAC	235,000	-	-
Carbohydrates
Sugar
Protein
Glycaemic traits
Two-hour glucose	SD	20081857	Saxena R	2010	MAGIC	15,234	-	-
Fasting glucose	SD	22581228	Manning AK	2012		58,074	-	-
Lipid traits
LDL-C	NA	32203549	Richardson T	2020	UK Biobank	440,546	-
HDL-C						403,943
Triglycerides						441,016
Total cholesterol	NA	32114887	Borges CM	2020	UCLEB	115,078	-	-
Clinical endpoints
Stroke	log odds	29531354	Malik R	2018	MEGASTROKE	446,696	40,585	406,111
CHD		26343387	Nikpay	2015	CARDIoGRAMplusC4D	184,305	60,801	123,504
T2D		29632382	Mahajan A	2018	DIAMANTE	298,957	48,286	250,671
*T2D
*Adjusted for BMI. SSGAC: Social Science Genetic Association Consortium, MAGIC:Meta-Analyses of Glucose and Insulin-related traits Consortium. UCLEB: UCL-LSHTM-Edinburgh-Bristol. MEGASTROKE: International Stroke Genetics. CARDIoGRAMplusC4D: Coronary ARtery DIsease Genome wide Replication and Meta-analysis (CARDIoGRAM) plus The Coronary Artery Disease (C4D) Genetics. DIAMANTE: DIAbetes Meta-ANalys…

## Sheet: S4
Table S4. Participants characteristics
n	63862
Clinical endpoints
Diabetes status = Yes	1686 (2.7)
CVD status = Yes	3648 (5.7)
Stroke status = Yes	1700 (2.7)
MI status = Yes	1948 (3.1)
Demographics
Gender = Female	32105 (50.3)
Age (years)	46.49 (8.37)
Education level
1 = Elementary school + nine-year (compulsory) school	9674 (15.1)
2 = Folk high school equivalent to nine-year (compulsory) school	9136 (14.3)
+ junior secondary school + girls’ school + vocational (training) school	24017 (37.6)
3 = Folk high school equivalent to upper secondary school + girls’ school equivalent to upper secondary school	20826 (32.6)
4 = University education/college	209 (0.3)
BMI (kg/m2)	26.10 (4.37)
Smoking status
No	33760 (53.5)
Yes	18436 (29.2)
Former	10951 (17.3)
Snuff status
No	41063 (67.6)
Yes	7637 (12.6)
Former	12063 (19.9)
Physical activity (PA)
1= Never	23584 (36.9)
2= Every now and then, not regularly	14730 (23.1)
3= 1-2 times/week	9655 (15.1)
4= 2-3 times/week	10167 (15.9)
5= More than 3 times/week	4620 (7.2)
PA index
1	11195 (17.6)
2	18171 (28.5)
3	17959 (28.2)
4	16328 (25.7)
Lipids (mmol/L)
TC	5.39 (1.09)
HDL-C	1.37 (0.46)
LDL-C	3.59 (1.06)
TG	1.40 (0.81)
Glycaemic (mmol/L)
FG	5.44 (0.93)
2hG	6.55 (1.53)
Blood pressure (mmHg)
SBP	126.08 (18.17)
DBP	78.56 (11.35)
Parents or siblings have diabetes (%) : No	13020 (20.8)
Informed of having high blood pressure = No (%)	13148 (20.6)
Average portion size of potatoes (%)
1 = A	3882 (6.1)
2 = B	25589 (40.1)
3 = C	28739 (45.0)
4 = D	5652 (8.9)
Average portion size of meat/fish (%)
1 = A	2731 (4.3)
2 = B	27213 (42.6)
3 = C	28914 (45.3)
4 = D	5004 (7.8)
Average portion size of vegetables (%)
1 = A	10430 (16.3)
2 = B	19041 (29.8)
3 = C	20515 (32.1)
4 = D	13876 (21.7)
Total energy intake (kcal/day)	1707.47 (574.47)
Total protein intake (g/day)	62.79 (22.13)
Animal based protein intake (g/day)	45.04 (17.95)
Plant based protein intake (g/day)	17.75 (7.43)
Carbohydrates intake (g/day)	199.07 (74.01)
Sucrose intake (g/day)	25.29 (15.61)
Disaccharide intake (g/day)	47.74 (21.78)
Monosaccharides intake (g/day)	23.37 (11.73)
Fibre intake (g/day)	17.75 (7.47)
Whole grain intake (g/day)	64.05 (35.42)
Alcohol intake (g/day)	4.32 (4.85)
Total fat intake (g/day)	68.00 (28.03)
Saturated fat intake (g/day)	28.43 (12.87)
Monounsaturated fat intake (g/day)	23.56 (9.84)
Polyunsaturated fat intake (g/day)	10.89 (5.63)
Trans fat intake (g/day)	1.58 (0.99)
kolesum1	0.19 (0.09)
fa140 sum1	3.25 (1.73)
fa160 sum1	14.51 (6.23)
fa182 sum1	7.90 (4.51)
fa183 sum1	1.58 (0.78)
fa204 sum1	0.09 (0.05)
Eicosapentaenoic acid (EPA) intake (g/day)	0.07 (0.06)
Docosahexaenoic acid (DHA) intake (g/day)	0.14 (0.13)
Pentadecanoic acid intake (g/day)	0.23 (0.16)
Heptadecanoic acid intake (g/day)	0.13 (0.09)
Magnesium intake (mg/day)	279.60 (91.55)
Sodium intake (mg/day)	2028.32 (764.35)
Phosphate intake (mg/day)	1139.91 (405.85)
Selenium intake (µg/day)	22.58 (9.22)
Zinc intake (mg/day)	8.07 (2.89)
Vitamin A intake (mg/day)	0.55 (0.27)
Beta-carotene intake (mg/day)	4.11 (4.61)
Tiamin intake (mg/day)	1.16 (0.42)
Folate (µg/day)	223.28 (96.03)
Vitamin B2 intake (µg/day)	1.40 (0.55)
Vitamin B3 intake (mg/day)	14.92 (5.55)
Vitamin B6 intake (mg/day)	1.84 (0.67)
Vitamin B12 intake (µg/day)	4.62 (2.23)
Vitamin C intake (mg/day)	67.31 (43.74)
Vitamin D intake (µg/day)	5.32 (2.30)
Vitamin E intake (mg/day)	6.09 (2.38)
Vitamin K intake (mg/day)	3.73 (2.29)
Iron intake (mg/day)	11.61 (4.25)
Iodine intake (µg/day)	122.83 (53.99)
Calcium intake (mg/day)	748.05 (347.82)
Potassium intake (mg/day)	3030.12 (1028.64)
Sum of phytosterols intake (mg/day)	219.24 (85.35)
Enterodiol intake (µg/day)	0.01 (0.02)
Enterolactone intake (µg/day)	5.47 (5.76)
Equol intake (µg/day)	0.25 (0.39)
Lariciresinol intake (µg/day)	486.52 (219.53)
Matairesinol intake (µg/day)	38.05 (19.88)
Medioresinol intake (µg/day)	475.14 (291.57)
Pinoresinol intake (µg/day)	373.26 (191.54)
Secoisolariciresinol intake (µg/day)	135.63 (51.01)
Syringaresinol intake (µg/day)	1248.67 (710.87)
Sum of all lignans intake (µg/day)	2763.00 (1399.36)
Sum of Lariciresinol, Matairesinol, Pinoresinol, Secoisolariciresinol intake (µg/day)	1033.46 (461.24)
For continous values are mean (SD) and categories as % . BMI: Body Mass index; HDL-C: High-density lipoprotein cholesterol; LDL-C: low-density lipoprotein cholesterol; 2hG: 2h glucose tolerance; FG: Fasting glucose; TG: Triglycerides; TC: Total cholesterol; TEI: Total energy intake.

## Sheet: S5
Table S5. Pairwise mediation analysis for fasting glucose
Exposure	Mediator	nobs	IE	IE lower 95% CI	IE upper 95% CI	IE p-value	IE FDR p-value	DE	DE lower 95% CI	DE upper 95% CI	DE p-value	DE FDR p-value	Proportion Mediated (PM)	PM lower 95% CI	PM upper 95% CI	PM p-value	PM FDR p-value	Total Effect (TE)	TE lower 95% CI	TE upper 95% CI	TE p-value	TE FDR p-value
Added sugar	bmi	55613	-0.000677477	-0.000864043	-0.000503226	0	0	0.00439492	0.00313231	0.00567654	0	0	-0.18205	-0.29911	-0.116696	0	0	0.00371744	0.00246785	0.00502726	0	0
Added sugar	exercise_5_level	55613	0.000256379	0.00017934	0.00033982	0	0	0.00346336	0.00219607	0.00475683	0	0	0.0688425	0.0441191	0.111139	0	0	0.00371974	0.00243333	0.00501969	0	0
Added sugar	pa_index	55613	6.78314e-05	2.77325e-05	0.000114801	0.002	0.002	0.00365189	0.00237057	0.00495006	0	0	0.0178976	0.00697366	0.0340354	0.002	0.003	0.00371972	0.00243031	0.00501363	0	0
Total carbohydrates	bmi	55613	-0.00071476	-0.00086714	-0.00057495	0	0	0.00509841	0.00411233	0.00612215	0	0	-0.163317	-0.231134	-0.11683	0	0	0.00438365	0.00338036	0.00541527	0	0
Total carbohydrates	exercise_5_level	55613	0.000431289	0.000348969	0.000518888	0	0	0.00395361	0.00294585	0.00498014	0	0	0.0978408	0.0734212	0.134608	0	0	0.0043849	0.00339327	0.00542937	0	0
Total carbohydrates	pa_index	55613	0.00016115	0.000108705	0.000217432	0	0	0.00422364	0.00322707	0.00525047	0	0	0.036541	0.0241164	0.0541214	0	0	0.00438479	0.00339553	0.00542143	0	0
Total protein	exercise_5_level	55613	-0.00151655	-0.00178456	-0.00125683	0	0	0.00340783	0.000856929	0.00584803	0.004	0.005	-0.717076	-6.35853	6.24385	0.146	0.157	0.00189128	-0.000662712	0.00434456	0.146	0.151
Total protein	pa_index	55613	-0.000406649	-0.000545653	-0.00027706	0	0	0.00229655	-0.000239249	0.00475734	0.072	0.084	-0.193332	-1.59813	1.90358	0.151	0.157	0.0018899	-0.000677154	0.00433809	0.151	0.151
Total protein	bmi	55613	0.00367549	0.00326734	0.00410497	0	0	-0.00179012	-0.00432747	0.000638444	0.164	0.174	1.72359	-12.2083	15.5178	0.146	0.157	0.00188537	-0.000645173	0.00429804	0.146	0.151
Animal protein	exercise_5_level	55613	-0.00141689	-0.00166993	-0.00117253	0	0	0.00373056	0.00126994	0.00605387	0.002	0.003	-0.591148	-4.23015	1.96595	0.063	0.082	0.00231367	-0.000178442	0.00465878	0.063	0.079
Animal protein	pa_index	55613	-0.000412911	-0.000555574	-0.000284071	0	0	0.00272525	0.00025659	0.0050307	0.031	0.037	-0.173172	-1.16512	0.707783	0.065	0.082	0.00231233	-0.000161707	0.0046792	0.065	0.079
Animal protein	bmi	55613	0.00360966	0.00320994	0.00402119	0	0	-0.0013025	-0.00375661	0.000997534	0.295	0.303	1.4812	-5.72851	10.2192	0.066	0.082	0.00230716	-0.000154546	0.00464537	0.066	0.079
Plant-based protein	pa_index	55613	0.000364889	0.000111076	0.000659888	0.005	0.006	-0.00659716	-0.0148312	0.00153901	0.124	0.14	-0.0500152	-0.495728	0.414291	0.153	0.157	-0.00623227	-0.0144588	0.00198111	0.148	0.151
Plant-based protein	exercise_5_level	55613	-3.18063e-05	-0.000471586	0.000421933	0.889	0.889	-0.00619794	-0.0144083	0.00195436	0.147	0.16	0.00527261	-0.284805	0.230253	0.886	0.886	-0.00622975	-0.0144548	0.00190281	0.149	0.151
Plant-based protein	bmi	55613	-0.00203886	-0.00315721	-0.000936639	0.001	0.001	-0.00420192	-0.0123536	0.00388813	0.32	0.32	0.289644	-1.60081	2.75461	0.136	0.157	-0.00624078	-0.0144606	0.00213904	0.135	0.151
Total sugar	bmi	55613	-0.00152535	-0.00184049	-0.00123784	0	0	0.00797139	0.00598523	0.0100453	0	0	-0.235837	-0.367881	-0.161184	0	0	0.00644604	0.0044247	0.00854963	0	0
Total sugar	exercise_5_level	55613	0.000667968	0.000523106	0.000826941	0	0	0.00578305	0.00376488	0.00787221	0	0	0.103249	0.0711449	0.155699	0	0	0.00645101	0.00445391	0.0085504	0	0
Total sugar	pa_index	55613	0.000226523	0.000143803	0.000320741	0	0	0.00622431	0.00419641	0.00832333	0	0	0.0348693	0.0209438	0.0573882	0	0	0.00645083	0.00443948	0.00853543	0	0
Saturated fat	bmi	55613	-0.00106679	-0.0013334	-0.000815851	0	0	-0.00817504	-0.00994415	-0.00643159	0	0	0.115218	0.0844858	0.154738	0	0	-0.00924183	-0.0110186	-0.00744594	0	0
Saturated fat	exercise_5_level	55613	-0.00027156	-0.000381915	-0.000163947	0	0	-0.00896444	-0.0107516	-0.00718225	0	0	0.0292566	0.017137	0.0444792	0	0	-0.009236	-0.0110616	-0.00746399	0	0
Saturated fat	pa_index	55613	-0.000213394	-0.000300106	-0.000138854	0	0	-0.00902315	-0.0108126	-0.00724202	0	0	0.0228951	0.0142272	0.0344577	0	0	-0.00923654	-0.0110513	-0.00746548	0	0
Total fat	exercise_5_level	55613	-0.0102396	-0.0134294	-0.00721166	0	0	-0.203196	-0.2521	-0.154463	0	0	0.0479853	0.0317441	0.0693207	0	0	-0.213435	-0.262404	-0.164022	0	0
Total fat	pa_index	55613	-0.00536458	-0.00760389	-0.00341741	0	0	-0.208087	-0.257129	-0.159252	0	0	0.0248644	0.0148266	0.0384891	0	0	-0.213451	-0.262137	-0.163978	0	0
Total fat	bmi	55613	0.00538191	-0.00146131	0.0123568	0.122	0.125	-0.218943	-0.267551	-0.170311	0	0	-0.0251946	-0.060875	0.00675787	0.122	0.146	-0.213561	-0.26261	-0.163856	0	0
Trans fat	bmi	55613	-0.0316797	-0.0351599	-0.0285056	0	0	0.152883	0.134434	0.17163	0	0	-0.261047	-0.321111	-0.215297	0	0	0.121203	0.102741	0.140403	0	0
Trans fat	exercise_5_level	55613	0.0103766	0.00842921	0.0123322	0	0	0.110859	0.0923075	0.129662	0	0	0.0852629	0.0668339	0.107461	0	0	0.121236	0.102713	0.140187	0	0
Trans fat	pa_index	55613	0.0031136	0.00210034	0.00420947	0	0	0.118129	0.099582	0.13695	0	0	0.0255385	0.0167495	0.0357412	0	0	0.121242	0.10275	0.14011	0	0
PC1	bmi	24137	0.000661063	-0.000411508	0.00179192	0.237	0.296	0.0189657	0.0112894	0.0264664	0	0	0.0338214	-0.0259186	0.0952859	0.237	0.395	0.0196267	0.0117031	0.0270549	0	0
PC1	exercise_5_level	24137	-0.00159706	-0.00223171	-0.00104803	0	0	0.0212292	0.0134172	0.028859	0	0	-0.0811608	-0.147199	-0.0473148	0	0	0.0196322	0.0119353	0.0271925	0	0
PC1	pa_index	24137	0.000117871	-0.000475174	0.000724952	0.709	0.76	0.0195146	0.0118002	0.0270385	0	0	0.00622032	-0.0274323	0.0421155	0.709	0.831	0.0196325	0.0119282	0.0271664	0	0
PC2	pa_index	24137	0.00206802	0.00141616	0.00272375	0	0	-0.0122302	-0.0200058	-0.0047368	0.002	0.004	-0.201551	-0.744454	-0.10105	0.008	0.027	-0.0101622	-0.0178122	-0.00261611	0.008	0.015
PC2	exercise_5_level	24137	0.00294231	0.00224503	0.00368384	0	0	-0.0131044	-0.0207758	-0.00560997	0.001	0.002	-0.286275	-1.06138	-0.150145	0.008	0.027	-0.0101621	-0.017783	-0.00259319	0.008	0.015
PC2	bmi	24137	-0.00633617	-0.00754134	-0.00517394	0	0	-0.0038231	-0.0114219	0.00367594	0.319	0.399	0.616054	0.344624	2.11388	0.009	0.027	-0.0101593	-0.0178097	-0.00277356	0.009	0.015
PC3	pa_index	24137	0.000755399	0.000104418	0.00140905	0.019	0.041	-0.00200242	-0.0104036	0.00620101	0.636	0.681	-0.0967321	-2.94772	2.68261	0.776	0.831	-0.00124702	-0.00949999	0.00710687	0.773	0.775
PC3	exercise_5_level	24137	0.00106578	0.000497934	0.00166342	0	0	-0.00231219	-0.0106546	0.00594985	0.582	0.672	-0.156538	-3.83543	3.68847	0.775	0.831	-0.00124641	-0.00953102	0.00708967	0.775	0.775
PC3	bmi	24137	-0.00123419	-0.00240503	-4.73194e-05	0.037	0.069	-3.67801e-06	-0.00832425	0.00812412	0.984	0.984	0.171825	-4.27048	5.43459	0.772	0.831	-0.00123787	-0.00983623	0.00706514	0.775	0.775
Models adjusted for age, sex, education, TEI, portion size of potatoes, meat and vegetables, fibre intake (g/day), and alcohol intake (g/day); and for CVD composite outcome we further adjusted for tobacco consumption status (smoking or snus). According to Imai et al.(24) IE: indirect effect corresponds to Average Causal Mediation Effect (ACME; DE: Direct effect corresponds to Average Direct Effec…

## Sheet: S6
Table S6. Pairwise mediation analysis for 2h glucose
Exposure	Mediator	nobs	IE	IE lower 95% CI	IE upper 95% CI	IE p-value	IE FDR p-value	DE	DE lower 95% CI	DE upper 95% CI	DE p-value	DE FDR p-value	Proportion Mediated (PM)	PM lower 95% CI	PM upper 95% CI	PM p-value	PM FDR p-value	Total Effect (TE)	TE lower 95% CI	TE upper 95% CI	TE p-value	TE FDR p-value
Total carbohydrates	bmi	23581	-0.146863	-0.197407	-0.0968056	0	0	0.203812	-0.142162	0.530324	0.215	0.407	-0.568398	-14.3783	10.9367	0.726	0.877	0.0569485	-0.283487	0.392658	0.726	0.877
Total carbohydrates	exercise_5_level	23581	0.0929825	0.0663094	0.124046	0	0	-0.0366046	-0.385933	0.293396	0.833	0.937	0.368898	-7.05135	8.87099	0.731	0.877	0.0563779	-0.289408	0.39114	0.731	0.877
Total carbohydrates	pa_index	23581	0.0782901	0.0503558	0.109322	0	0	-0.0219802	-0.369867	0.306595	0.908	0.951	0.312105	-6.19267	6.80169	0.731	0.877	0.05631	-0.2915	0.390376	0.731	0.877
Trans fat	bmi	23581	-0.123304	-0.146358	-0.101687	0	0	-0.325483	-0.463777	-0.188299	0	0	0.275279	0.198166	0.401793	0	0	-0.448787	-0.591457	-0.308958	0	0
Trans fat	exercise_5_level	23581	0.0531497	0.0398484	0.0685101	0	0	-0.501939	-0.641298	-0.363982	0	0	-0.117938	-0.188567	-0.0789526	0	0	-0.448789	-0.590043	-0.310933	0	0
Trans fat	pa_index	23581	0.0329037	0.0209181	0.0463573	0	0	-0.481717	-0.620689	-0.34362	0	0	-0.0728395	-0.124933	-0.0424256	0	0	-0.448814	-0.590233	-0.311034	0	0
Total fat	bmi	23581	-0.024484	-0.0733822	0.0233647	0.326	0.326	-0.588415	-0.923162	-0.248941	0	0	0.0390518	-0.0434723	0.152948	0.325	0.557	-0.612899	-0.954631	-0.27255	0.001	0.003
Total fat	exercise_5_level	23581	-0.0326668	-0.0569534	-0.00905948	0.009	0.012	-0.580139	-0.91762	-0.238054	0	0	0.0531342	0.0157245	0.134673	0.009	0.036	-0.612806	-0.955778	-0.271686	0	0
Total fat	pa_index	23581	-0.048235	-0.0761351	-0.0206934	0.001	0.001	-0.564572	-0.901881	-0.222662	0.001	0.003	0.0781026	0.0325912	0.188567	0.001	0.005	-0.612807	-0.954229	-0.272709	0	0
Saturated fat	bmi	23581	-0.104271	-0.140925	-0.0693179	0	0	-0.819674	-1.06247	-0.587485	0	0	0.112313	0.0725019	0.167078	0	0	-0.923944	-1.16498	-0.687398	0	0
Saturated fat	exercise_5_level	23581	-0.0190302	-0.036552	-0.00247568	0.024	0.029	-0.905282	-1.15141	-0.671771	0	0	0.020206	0.0025472	0.0417114	0.024	0.069	-0.924312	-1.17112	-0.686686	0	0
Saturated fat	pa_index	23581	-0.0398618	-0.0608448	-0.0201997	0.001	0.001	-0.884474	-1.1312	-0.652036	0	0	0.0427022	0.0217836	0.0715773	0.001	0.005	-0.924336	-1.17135	-0.686294	0	0
Total protein	bmi	23581	0.288935	0.235875	0.340783	0	0	0.0816101	-0.236176	0.389338	0.62	0.827	0.76126	0.395654	3.29269	0.024	0.069	0.370545	0.0521165	0.680086	0.024	0.06
Total protein	exercise_5_level	23581	-0.128601	-0.16225	-0.097982	0	0	0.49876	0.181374	0.809987	0.002	0.006	-0.341303	-1.60814	-0.159979	0.025	0.069	0.370159	0.0513425	0.680916	0.025	0.06
Total protein	pa_index	23581	-0.0683167	-0.097799	-0.0414596	0	0	0.438544	0.120661	0.747581	0.008	0.021	-0.179451	-0.880929	-0.0713878	0.025	0.069	0.370227	0.050382	0.68436	0.025	0.06
Plant-based protein	bmi	23581	-0.0354455	-0.0747111	0.0029768	0.069	0.078	0.115778	-0.156165	0.370948	0.386	0.599	-0.143616	-3.18709	4.34876	0.616	0.853	0.0803327	-0.191963	0.342169	0.573	0.764
Plant-based protein	exercise_5_level	23581	0.0108887	-0.00790975	0.0304331	0.254	0.261	0.069256	-0.203925	0.325306	0.619	0.827	0.0483016	-1.07618	1.33135	0.645	0.86	0.0801448	-0.192212	0.339564	0.557	0.764
Plant-based protein	pa_index	23581	0.0339565	0.0124286	0.0577715	0.004	0.005	0.0461895	-0.226907	0.302159	0.746	0.912	0.177152	-3.39614	3.72033	0.557	0.802	0.0801459	-0.19062	0.339554	0.555	0.764
Animal protein	bmi	23581	0.194065	0.15794	0.229695	0	0	-0.0110645	-0.226873	0.202235	0.935	0.951	0.981937	-5.05665	7.65086	0.099	0.223	0.183001	-0.0338828	0.398122	0.099	0.198
Animal protein	exercise_5_level	23581	-0.0866251	-0.109428	-0.0657772	0	0	0.269435	0.0511756	0.485262	0.019	0.046	-0.441622	-3.68399	2.24711	0.097	0.223	0.18281	-0.035143	0.401755	0.097	0.198
Animal protein	pa_index	23581	-0.0550727	-0.0752395	-0.0360537	0	0	0.237922	0.0208677	0.453305	0.032	0.072	-0.278373	-2.29855	1.48463	0.098	0.223	0.182849	-0.0352286	0.399315	0.098	0.198
Total sugar	bmi	23581	-0.0419149	-0.0567923	-0.0273316	0	0	0.0452306	-0.0561608	0.14174	0.359	0.599	-0.369594	-11.8914	12.3477	0.947	0.947	0.00331574	-0.0962488	0.0997697	0.947	0.947
Total sugar	exercise_5_level	23581	0.0207348	0.0133905	0.0292418	0	0	-0.0174592	-0.118947	0.0796535	0.739	0.912	0.202227	-6.05024	6.6883	0.943	0.947	0.00327561	-0.0983715	0.0991262	0.943	0.947
Total sugar	pa_index	23581	0.0162638	0.00821031	0.0251005	0	0	-0.0129989	-0.114664	0.0840029	0.804	0.934	0.147331	-4.6289	5.77666	0.94	0.947	0.00326496	-0.0979797	0.0987031	0.94	0.947
Added sugar	bmi	23581	-0.0386786	-0.0562041	-0.0211699	0	0	0.102975	-0.0195808	0.217701	0.083	0.176	-0.436893	-5.84764	4.95486	0.288	0.557	0.0642964	-0.0564263	0.178892	0.288	0.504
Added sugar	exercise_5_level	23581	0.0142199	0.00599431	0.0236042	0.001	0.001	0.0499745	-0.0740256	0.166458	0.416	0.599	0.160589	-2.07995	2.06996	0.295	0.557	0.0641944	-0.0606541	0.179969	0.294	0.504
Added sugar	pa_index	23581	0.00919284	-0.000495011	0.0193917	0.063	0.073	0.0549886	-0.0683169	0.171268	0.366	0.599	0.10082	-1.08373	1.44425	0.323	0.557	0.0641814	-0.0602561	0.180641	0.292	0.504
PC1	bmi	24137	0.000661063	-0.000411508	0.00179192	0.237	0.296	0.0189657	0.0112894	0.0264664	0	0	0.0338214	-0.0259186	0.0952859	0.237	0.395	0.0196267	0.0117031	0.0270549	0	0
PC1	exercise_5_level	24137	-0.00159706	-0.00223171	-0.00104803	0	0	0.0212292	0.0134172	0.028859	0	0	-0.0811608	-0.147199	-0.0473148	0	0	0.0196322	0.0119353	0.0271925	0	0
PC1	pa_index	24137	0.000117871	-0.000475174	0.000724952	0.709	0.76	0.0195146	0.0118002	0.0270385	0	0	0.00622032	-0.0274323	0.0421155	0.709	0.831	0.0196325	0.0119282	0.0271664	0	0
PC2	pa_index	24137	0.00206802	0.00141616	0.00272375	0	0	-0.0122302	-0.0200058	-0.0047368	0.002	0.004	-0.201551	-0.744454	-0.10105	0.008	0.027	-0.0101622	-0.0178122	-0.00261611	0.008	0.015
PC2	exercise_5_level	24137	0.00294231	0.00224503	0.00368384	0	0	-0.0131044	-0.0207758	-0.00560997	0.001	0.002	-0.286275	-1.06138	-0.150145	0.008	0.027	-0.0101621	-0.017783	-0.00259319	0.008	0.015
PC2	bmi	24137	-0.00633617	-0.00754134	-0.00517394	0	0	-0.0038231	-0.0114219	0.00367594	0.319	0.399	0.616054	0.344624	2.11388	0.009	0.027	-0.0101593	-0.0178097	-0.00277356	0.009	0.015
PC3	pa_index	24137	0.000755399	0.000104418	0.00140905	0.019	0.041	-0.00200242	-0.0104036	0.00620101	0.636	0.681	-0.0967321	-2.94772	2.68261	0.776	0.831	-0.00124702	-0.00949999	0.00710687	0.773	0.775
PC3	exercise_5_level	24137	0.00106578	0.000497934	0.00166342	0	0	-0.00231219	-0.0106546	0.00594985	0.582	0.672	-0.156538	-3.83543	3.68847	0.775	0.831	-0.00124641	-0.00953102	0.00708967	0.775	0.775
PC3	bmi	24137	-0.00123419	-0.00240503	-4.73194e-05	0.037	0.069	-3.67801e-06	-0.00832425	0.00812412	0.984	0.984	0.171825	-4.27048	5.43459	0.772	0.831	-0.00123787	-0.00983623	0.00706514	0.775	0.775
Models adjusted for age, sex, education, TEI, portion size of potatoes, meat and vegetables, fibre intake (g/day), and alcohol intake (g/day); and for CVD composite outcome we further adjusted for tobacco consumption status (smoking or snus). According to Imai et al.(24) IE: indirect effect corresponds to Average Causal Mediation Effect (ACME; DE: Direct effect corresponds to Average Direct Effec…

## Sheet: S7
Table S7. Pairwise mediation analysis for HDL-C
Exposure	Mediator	nobs	IE	IE lower 95% CI	IE upper 95% CI	IE p-value	IE FDR p-value	DE	DE lower 95% CI	DE upper 95% CI	DE p-value	DE FDR p-value	Proportion Mediated (PM)	PM lower 95% CI	PM upper 95% CI	PM p-value	PM FDR p-value	Total Effect (TE)	TE lower 95% CI	TE upper 95% CI	TE p-value	TE FDR p-value
Total carbohydrates	bmi	23581	0.0700942	0.0472154	0.0924199	0	0	-0.503853	-0.589056	-0.415939	0	0	-0.161594	-0.244605	-0.100305	0	0	-0.433758	-0.522325	-0.341811	0	0
Total carbohydrates	exercise_5_level	23581	-0.0235127	-0.0312982	-0.0168521	0	0	-0.409941	-0.497875	-0.319352	0	0	0.0543015	0.0366165	0.0775888	0	0	-0.433453	-0.521331	-0.343909	0	0
Total carbohydrates	pa_index	23581	-0.0197575	-0.0276442	-0.0125856	0	0	-0.413681	-0.501622	-0.32321	0	0	0.0457706	0.0278607	0.0682656	0	0	-0.433439	-0.521347	-0.343939	0	0
Trans fat	bmi	23581	0.0576612	0.0485096	0.0673381	0	0	-0.061379	-0.0962941	-0.0256219	0.002	0.003	-1.87509	-48.589	51.2895	0.842	0.919	-0.0037178	-0.039885	0.0324073	0.842	0.919
Trans fat	exercise_5_level	23581	-0.013873	-0.0176278	-0.0105349	0	0	0.0100431	-0.0262307	0.0468024	0.607	0.682	0.482286	-8.70912	11.856	0.83	0.919	-0.00382988	-0.0401331	0.0328086	0.83	0.919
Trans fat	pa_index	23581	-0.00851563	-0.0119182	-0.00549064	0	0	0.00468813	-0.0313211	0.0413796	0.792	0.815	0.289062	-6.14677	6.27548	0.833	0.919	-0.0038275	-0.0400384	0.0330538	0.833	0.919
Total fat	bmi	23581	0.00893764	-0.0128452	0.0312545	0.442	0.442	0.446211	0.362501	0.531597	0	0	0.0199403	-0.0305569	0.0663553	0.442	0.53	0.455148	0.366874	0.543686	0	0
Total fat	exercise_5_level	23581	0.0086224	0.00256376	0.0149359	0.004	0.005	0.446241	0.359948	0.534528	0	0	0.018803	0.00552207	0.0338969	0.004	0.008	0.454863	0.36876	0.546328	0	0
Total fat	pa_index	23581	0.012577	0.00564873	0.0199119	0	0	0.442281	0.356	0.530468	0	0	0.0274609	0.0123395	0.0454868	0	0	0.454858	0.368233	0.546193	0	0
Saturated fat	bmi	23581	0.0460561	0.0307899	0.0619843	0	0	0.315439	0.254599	0.376412	0	0	0.126908	0.0858721	0.171434	0	0	0.361495	0.297227	0.424333	0	0
Saturated fat	exercise_5_level	23581	0.00508176	0.000719773	0.00962698	0.021	0.025	0.356554	0.293745	0.420111	0	0	0.0139865	0.00181537	0.0272337	0.021	0.038	0.361636	0.299978	0.424503	0	0
Saturated fat	pa_index	23581	0.0104159	0.0055362	0.0157955	0	0	0.351227	0.288237	0.414722	0	0	0.0287997	0.0149116	0.045359	0	0	0.361643	0.299985	0.42426	0	0
Total protein	bmi	23581	-0.133519	-0.155148	-0.111831	0	0	0.0578977	-0.0217915	0.138068	0.151	0.181	1.68611	-5.68507	11.954	0.07	0.096	-0.0756211	-0.158949	0.0043416	0.07	0.086
Total protein	exercise_5_level	23581	0.0348315	0.0268842	0.0437323	0	0	-0.11024	-0.191779	-0.0267366	0.011	0.015	-0.435415	-3.17049	1.4107	0.072	0.096	-0.0754081	-0.155438	0.00755386	0.072	0.086
Total protein	pa_index	23581	0.018082	0.011494	0.0257063	0	0	-0.0935033	-0.175309	-0.0101868	0.025	0.031	-0.225631	-1.6866	0.776886	0.072	0.096	-0.0754213	-0.157525	0.00729089	0.072	0.086
Plant-based protein	bmi	23581	0.0173722	0.000508439	0.0344905	0.049	0.055	-0.0157303	-0.0838524	0.0524043	0.625	0.682	0.134599	-9.43143	8.43672	0.942	0.99	0.00164191	-0.0686904	0.0720288	0.963	0.963
Plant-based protein	exercise_5_level	23581	-0.00265862	-0.00763943	0.0021261	0.289	0.297	0.00425798	-0.0658267	0.0742787	0.907	0.907	-0.00121066	-1.24491	1.30438	0.99	0.99	0.00159936	-0.0671299	0.0709289	0.963	0.963
Plant-based protein	pa_index	23581	-0.00870667	-0.0147917	-0.00320383	0	0	0.0103012	-0.0597341	0.0803638	0.78	0.815	-0.083032	-4.11695	3.31154	0.963	0.99	0.00159455	-0.0669391	0.0711862	0.963	0.963
Animal protein	bmi	23581	-0.089585	-0.104546	-0.0745864	0	0	0.0303574	-0.0236858	0.0854283	0.273	0.317	1.48454	0.705854	9.09748	0.036	0.062	-0.0592276	-0.116471	-0.00268718	0.036	0.052
Animal protein	exercise_5_level	23581	0.0235337	0.0181751	0.02963	0	0	-0.0826827	-0.138661	-0.0261271	0.007	0.01	-0.38063	-2.22537	-0.157978	0.044	0.068	-0.059149	-0.115179	-0.00226251	0.044	0.06
Animal protein	pa_index	23581	0.0145202	0.00991579	0.0198406	0	0	-0.0736773	-0.129478	-0.0172696	0.012	0.015	-0.234716	-1.36079	-0.0814518	0.045	0.068	-0.059157	-0.114895	-0.00251213	0.045	0.06
Total sugar	bmi	23581	0.0201143	0.0137337	0.0265324	0	0	-0.120925	-0.146054	-0.0953801	0	0	-0.1993	-0.31757	-0.123719	0	0	-0.100811	-0.12658	-0.0753661	0	0
Total sugar	exercise_5_level	23581	-0.00533754	-0.00754319	-0.00348934	0	0	-0.0955264	-0.121673	-0.0690227	0	0	0.0526774	0.0328843	0.0823217	0	0	-0.100864	-0.126269	-0.0749743	0	0
Total sugar	pa_index	23581	-0.0041914	-0.00647733	-0.0021628	0	0	-0.0966724	-0.122677	-0.0702832	0	0	0.0411172	0.0211399	0.0694421	0	0	-0.100864	-0.126226	-0.0747386	0	0
Added sugar	bmi	23581	0.0186984	0.0109714	0.0266838	0	0	-0.136516	-0.166843	-0.10568	0	0	-0.158444	-0.271652	-0.084693	0	0	-0.117818	-0.148954	-0.0865159	0	0
Added sugar	exercise_5_level	23581	-0.0037061	-0.00615788	-0.00153838	0	0	-0.114137	-0.145506	-0.0825126	0	0	0.0311971	0.0131265	0.0569951	0	0	-0.117843	-0.148877	-0.0863631	0	0
Added sugar	pa_index	23581	-0.00244719	-0.00501062	-6.26794e-05	0.045	0.052	-0.115395	-0.146689	-0.0836858	0	0	0.0204803	0.000658887	0.0459819	0.045	0.068	-0.117842	-0.148745	-0.0863005	0	0
PC1	bmi	24137	-0.000308391	-0.000812438	0.000193182	0.237	0.296	-0.00595092	-0.00782448	-0.00412021	0	0	0.0481963	-0.0327362	0.130272	0.237	0.395	-0.00625931	-0.00818513	-0.0043612	0	0
PC1	exercise_5_level	24137	0.000465739	0.000304646	0.000644404	0	0	-0.00672666	-0.00868136	-0.00481755	0	0	-0.0742886	-0.124356	-0.0427413	0	0	-0.00626092	-0.00819311	-0.0043795	0	0
PC1	pa_index	24137	-3.29626e-05	-0.000197172	0.000136826	0.709	0.76	-0.00622798	-0.0081586	-0.00434504	0	0	0.00514574	-0.0229405	0.0322431	0.709	0.912	-0.00626094	-0.00819408	-0.00437874	0	0
PC2	bmi	24137	0.00297546	0.00246344	0.00345923	0	0	-0.00285886	-0.00471375	-0.00102832	0.002	0.002	1.75899	-56.2805	59.4893	0.912	0.912	0.000116599	-0.00176788	0.00196457	0.912	0.912
PC2	exercise_5_level	24137	-0.00084189	-0.00105028	-0.000642759	0	0	0.000961909	-0.000958771	0.00283828	0.308	0.33	-0.497616	-16.4697	15.4605	0.89	0.912	0.000120019	-0.0017835	0.00200438	0.89	0.912
PC2	pa_index	24137	-0.000565581	-0.00075383	-0.00038934	0	0	0.0006857	-0.00126128	0.00256204	0.462	0.462	-0.328883	-12.3921	10.1113	0.887	0.912	0.000120119	-0.00177713	0.00200048	0.887	0.912
PC3	bmi	24137	0.000575568	2.22483e-05	0.0011031	0.037	0.069	-0.0102127	-0.0122399	-0.00823255	0	0	-0.0594412	-0.127389	-0.00268125	0.037	0.111	-0.00963716	-0.0117393	-0.00751619	0	0
PC3	exercise_5_level	24137	-0.000304895	-0.000474592	-0.000144609	0	0	-0.0093275	-0.0114122	-0.00726285	0	0	0.0313005	0.0149341	0.0516469	0	0	-0.0096324	-0.011742	-0.00754774	0	0
PC3	pa_index	24137	-0.000206608	-0.000387708	-2.70889e-05	0.019	0.041	-0.0094257	-0.0115253	-0.00737551	0	0	0.0212537	0.0030217	0.0412336	0.019	0.071	-0.00963231	-0.0117647	-0.00754878	0	0
Models adjusted for age, sex, education, TEI, portion size of potatoes, meat and vegetables, fibre intake (g/day), and alcohol intake (g/day); and for CVD composite outcome we further adjusted for tobacco consumption status (smoking or snus). According to Imai et al.(24) IE: indirect effect corresponds to Average Causal Mediation Effect (ACME; DE: Direct effect corresponds to Average Direct Effec…

## Sheet: S8
Table S8. Pairwise mediation analysis for LDL-C
Exposure	Mediator	nobs	IE	IE lower 95% CI	IE upper 95% CI	IE p-value	IE FDR p-value	DE	DE lower 95% CI	DE upper 95% CI	DE p-value	DE FDR p-value	Proportion Mediated (PM)	PM lower 95% CI	PM upper 95% CI	PM p-value	PM FDR p-value	Total Effect (TE)	TE lower 95% CI	TE upper 95% CI	TE p-value	TE FDR p-value
Total carbohydrates	bmi	23581	-0.00414237	-0.00598231	-0.00260669	0	0	0.0117588	-0.0152017	0.0395771	0.378	0.546	-0.227235	-4.48861	4.55866	0.554	0.665	0.00761645	-0.0194657	0.0350513	0.554	0.665
Total carbohydrates	exercise_5_level	23581	0.00658171	0.00450028	0.00878156	0	0	0.000994549	-0.0258993	0.0287005	0.935	0.962	0.368757	-6.58189	6.9985	0.549	0.665	0.00757626	-0.0193785	0.0355683	0.549	0.665
Total carbohydrates	pa_index	23581	0.00281604	0.00153017	0.00429237	0	0	0.00476916	-0.0221836	0.0324973	0.707	0.795	0.156419	-2.40058	3.10137	0.547	0.665	0.0075852	-0.0193749	0.0355391	0.547	0.665
Trans fat	bmi	23581	-0.00366521	-0.00478177	-0.00267735	0	0	0.041668	0.030664	0.0529373	0	0	-0.0962501	-0.144704	-0.064005	0	0	0.0380028	0.026855	0.049041	0	0
Trans fat	exercise_5_level	23581	0.00354086	0.0026167	0.00456391	0	0	0.034471	0.023407	0.0456831	0	0	0.0930832	0.0617319	0.14077	0	0	0.0380118	0.026805	0.0491542	0	0
Trans fat	pa_index	23581	0.00113076	0.000618218	0.0017235	0	0	0.0368803	0.0258757	0.0480934	0	0	0.0292505	0.0153179	0.0509889	0	0	0.0380111	0.0269746	0.0492422	0	0
Total fat	bmi	23581	-0.00053172	-0.00194608	0.000768421	0.442	0.442	-0.0428304	-0.0692922	-0.0158386	0.005	0.024	0.0117292	-0.0217808	0.0599542	0.445	0.616	-0.0433621	-0.0697781	-0.0159645	0.005	0.02
Total fat	exercise_5_level	23581	-0.00233549	-0.00408386	-0.000665417	0.004	0.005	-0.0409946	-0.0673876	-0.0139916	0.006	0.024	0.0524813	0.0149095	0.160721	0.008	0.048	-0.0433301	-0.0696111	-0.0162821	0.004	0.02
Total fat	pa_index	23581	-0.00175791	-0.0030084	-0.000692444	0	0	-0.0415782	-0.0680213	-0.0145515	0.006	0.024	0.0394038	0.0150035	0.120548	0.005	0.036	-0.0433362	-0.0696169	-0.0164616	0.005	0.02
Saturated fat	bmi	23581	-0.00274886	-0.00404447	-0.00167383	0	0	-0.0129028	-0.0321399	0.00637646	0.182	0.352	0.161953	-0.994682	1.2753	0.111	0.291	-0.0156517	-0.0347054	0.00356681	0.111	0.226
Saturated fat	exercise_5_level	23581	-0.00137887	-0.00264754	-0.000195649	0.021	0.025	-0.0142878	-0.0335144	0.00516794	0.139	0.319	0.0790693	-0.452974	0.641138	0.132	0.317	-0.0156667	-0.0349163	0.00375367	0.113	0.226
Saturated fat	pa_index	23581	-0.00147151	-0.00237108	-0.000689027	0	0	-0.0141906	-0.0335113	0.00528463	0.142	0.319	0.0845182	-0.54521	0.68203	0.113	0.291	-0.0156621	-0.0349795	0.00387659	0.113	0.226
Total protein	bmi	23581	0.00813701	0.00586443	0.0106118	0	0	-0.0312944	-0.0564308	-0.00600637	0.018	0.059	-0.331654	-2.3435	1.12084	0.072	0.228	-0.0231574	-0.0476385	0.00215776	0.072	0.182
Total protein	exercise_5_level	23581	-0.00906902	-0.0114367	-0.00677735	0	0	-0.0141123	-0.0390063	0.011381	0.261	0.47	0.372927	-1.75413	2.58078	0.076	0.228	-0.0231813	-0.0484705	0.00214717	0.076	0.182
Total protein	pa_index	23581	-0.00246701	-0.00376297	-0.00133167	0	0	-0.0207152	-0.0457401	0.00477191	0.103	0.265	0.101028	-0.486721	0.618409	0.076	0.228	-0.0231822	-0.0483997	0.00235811	0.076	0.182
Plant-based protein	bmi	23581	-0.00102562	-0.00218846	-3.19439e-05	0.049	0.055	-0.0450688	-0.0665502	-0.0235834	0	0	0.02198	0.000867078	0.0581772	0.049	0.196	-0.0460944	-0.0670396	-0.0247077	0	0
Plant-based protein	exercise_5_level	23581	0.000714066	-0.000545425	0.00201279	0.289	0.297	-0.046809	-0.0681941	-0.0254435	0	0	-0.0151345	-0.0560656	0.0125771	0.289	0.497	-0.046095	-0.0675113	-0.0243775	0	0
Plant-based protein	pa_index	23581	0.00122741	0.0004341	0.00216267	0	0	-0.0473245	-0.0687385	-0.0259021	0	0	-0.0262569	-0.0626055	-0.00829401	0	0	-0.046097	-0.0674417	-0.0246956	0	0
Animal protein	bmi	23581	0.00537795	0.00384183	0.00704923	0	0	-0.00917854	-0.026227	0.00819405	0.283	0.485	-0.444272	-9.67028	7.94687	0.648	0.711	-0.00380059	-0.0209156	0.0136694	0.648	0.711
Animal protein	exercise_5_level	23581	-0.00619082	-0.00784218	-0.00463881	0	0	0.00237979	-0.0147113	0.019647	0.789	0.861	0.517092	-8.88732	10.2826	0.652	0.711	-0.00381102	-0.0209657	0.0135215	0.652	0.711
Animal protein	pa_index	23581	-0.00199528	-0.00298156	-0.00113806	0	0	-0.00181698	-0.0188884	0.0154401	0.834	0.883	0.161884	-2.51911	3.91952	0.647	0.711	-0.00381226	-0.0210091	0.0134551	0.647	0.711
Total sugar	bmi	23581	-0.00118582	-0.00172595	-0.000731353	0	0	0.000150003	-0.00779279	0.00822462	0.983	0.983	0.190978	-4.78603	5.45647	0.785	0.786	-0.00103582	-0.00887114	0.00690795	0.785	0.786
Total sugar	exercise_5_level	23581	0.00147037	0.00094748	0.00205208	0	0	-0.0025036	-0.0104943	0.00559629	0.524	0.65	-0.232953	-6.15452	4.54494	0.786	0.786	-0.00103323	-0.00894351	0.00702547	0.786	0.786
Total sugar	pa_index	23581	0.00059223	0.000275882	0.000971144	0	0	-0.00162614	-0.0095902	0.00645572	0.673	0.782	-0.0905186	-2.91512	1.90546	0.783	0.786	-0.00103391	-0.0089591	0.0070527	0.783	0.786
Added sugar	bmi	23581	-0.00111093	-0.00171641	-0.00060907	0	0	0.00646896	-0.00311444	0.0162133	0.176	0.352	-0.160241	-2.39806	1.80395	0.264	0.497	0.00535802	-0.00409414	0.015006	0.264	0.457
Added sugar	exercise_5_level	23581	0.0010045	0.000424012	0.00162976	0	0	0.00435262	-0.00523387	0.0140172	0.365	0.546	0.141605	-1.52876	1.82338	0.268	0.497	0.00535712	-0.00418931	0.0150791	0.268	0.457
Added sugar	pa_index	23581	0.000341324	9.00437e-06	0.000730941	0.045	0.052	0.00501574	-0.00456791	0.0147265	0.3	0.491	0.0450817	-0.528038	0.601891	0.292	0.497	0.00535707	-0.00419544	0.0150562	0.269	0.457
PC2	bmi	24137	-0.00109656	-0.00152562	-0.000703066	0	0	0.00130853	-0.00356146	0.00611459	0.572	0.613	-0.22661	-8.14462	7.75659	0.931	0.946	0.000211966	-0.00461953	0.00500079	0.931	0.946
PC1	exercise_5_level	24137	-0.00102922	-0.00143552	-0.000676915	0	0	0.00574854	0.000786886	0.0105945	0.018	0.067	-0.209295	-1.55771	0.707513	0.062	0.266	0.00471932	-0.000169354	0.00952059	0.062	0.117
PC2	pa_index	24137	0.000709412	0.000441092	0.00100667	0	0	-0.000497288	-0.00544564	0.00427152	0.832	0.832	0.138635	-5.2148	4.61472	0.946	0.946	0.000212124	-0.00466934	0.00495403	0.946	0.946
PC3	pa_index	24137	0.000260852	3.56724e-05	0.000507564	0.019	0.041	0.00362761	-0.0017175	0.00884692	0.192	0.262	0.0563094	-0.567365	0.636239	0.18	0.373	0.00388846	-0.00136878	0.00919357	0.161	0.205
PC2	exercise_5_level	24137	0.00187996	0.00143603	0.00235195	0	0	-0.0016685	-0.00653966	0.0030903	0.507	0.585	0.388933	-10.6378	13.733	0.943	0.946	0.00021147	-0.00462921	0.0050176	0.943	0.946
PC3	bmi	24137	-0.0002123	-0.00044365	-8.25591e-06	0.037	0.069	0.00410277	-0.00122945	0.00931146	0.131	0.196	-0.0443258	-0.456936	0.621407	0.199	0.373	0.00389047	-0.00140307	0.00912128	0.164	0.205
PC1	bmi	24137	0.000112621	-7.1589e-05	0.000319275	0.237	0.296	0.00460496	-0.000316678	0.00941404	0.067	0.129	0.0221602	-0.0528841	0.181154	0.267	0.445	0.00471758	-0.00028167	0.00948524	0.064	0.117
PC3	exercise_5_level	24137	0.000691966	0.000323987	0.00107986	0	0	0.00319568	-0.00210015	0.00844047	0.252	0.315	0.154928	-1.46175	1.5822	0.157	0.373	0.00388764	-0.00137964	0.00917771	0.157	0.205
PC1	pa_index	24137	4.06583e-05	-0.000169242	0.000250576	0.709	0.76	0.00467838	-0.00023209	0.00946756	0.062	0.129	0.00819617	-0.108669	0.123482	0.737	0.946	0.00471904	-0.000172186	0.00949535	0.062	0.117
Models adjusted for age, sex, education, TEI, portion size of potatoes, meat and vegetables, fibre intake (g/day), and alcohol intake (g/day); and for CVD composite outcome we further adjusted for tobacco consumption status (smoking or snus). According to Imai et al.(24) IE: indirect effect corresponds to Average Causal Mediation Effect (ACME; DE: Direct effect corresponds to Average Direct Effec…

## Sheet: S9
Table S9. Pairwise mediation analysis for total cholesterol
Exposure	Mediator	nobs	IE	IE lower 95% CI	IE upper 95% CI	IE p-value	IE FDR p-value	DE	DE lower 95% CI	DE upper 95% CI	DE p-value	DE FDR p-value	Proportion Mediated (PM)	PM lower 95% CI	PM upper 95% CI	PM p-value	PM FDR p-value	Total Effect (TE)	TE lower 95% CI	TE upper 95% CI	TE p-value	TE FDR p-value
Total carbohydrates	bmi	23581	-0.0237826	-0.0368187	-0.0131871	0	0	0.0798421	-0.156148	0.32334	0.483	0.6	-0.144474	-2.93083	2.94338	0.616	0.676	0.0560595	-0.180012	0.296041	0.616	0.676
Total carbohydrates	exercise_5_level	23581	0.0670075	0.0473028	0.0881691	0	0	-0.0112773	-0.246344	0.230888	0.923	0.954	0.420436	-8.04639	8.35248	0.618	0.676	0.0557302	-0.180439	0.300968	0.618	0.676
Total carbohydrates	pa_index	23581	0.0288196	0.0162009	0.042709	0	0	0.0269991	-0.20869	0.269469	0.795	0.894	0.17556	-3.41464	4.06402	0.616	0.676	0.0558187	-0.17972	0.300358	0.616	0.676
Trans fat	bmi	23581	-0.0217386	-0.0303233	-0.013365	0	0	0.355121	0.258796	0.453769	0	0	-0.0648609	-0.102237	-0.0382689	0	0	0.333383	0.236196	0.430397	0	0
Trans fat	exercise_5_level	23581	0.0362672	0.0275855	0.0458176	0	0	0.29719	0.200482	0.395192	0	0	0.109144	0.0741558	0.162184	0	0	0.333457	0.236281	0.430859	0	0
Trans fat	pa_index	23581	0.0116353	0.00673735	0.0172196	0	0	0.321811	0.225581	0.419865	0	0	0.0344191	0.0187796	0.0582308	0	0	0.333447	0.236645	0.43161	0	0
Total fat	bmi	23581	-0.00304589	-0.0114253	0.00444895	0.442	0.442	-0.43341	-0.665016	-0.197164	0.001	0.004	0.0066381	-0.0116951	0.0323464	0.443	0.591	-0.436455	-0.668158	-0.196909	0.001	0.004
Total fat	exercise_5_level	23581	-0.0237566	-0.041235	-0.00679999	0.004	0.005	-0.412434	-0.643109	-0.176428	0.001	0.004	0.0533548	0.0156734	0.143581	0.005	0.015	-0.436191	-0.667485	-0.201056	0.001	0.004
Total fat	pa_index	23581	-0.0179729	-0.029908	-0.00745399	0	0	-0.41828	-0.649497	-0.18196	0.001	0.004	0.0403812	0.0162575	0.104651	0.001	0.006	-0.436253	-0.665426	-0.201877	0.001	0.004
Saturated fat	bmi	23581	-0.0154309	-0.0244725	-0.00813552	0	0	-0.308163	-0.476504	-0.139453	0	0	0.0475982	0.0219953	0.111237	0	0	-0.323594	-0.489936	-0.153384	0	0
Saturated fat	exercise_5_level	23581	-0.0139887	-0.0266088	-0.00198877	0.021	0.025	-0.309726	-0.477735	-0.139715	0	0	0.0425975	0.00636334	0.112061	0.021	0.054	-0.323715	-0.492088	-0.154293	0	0
Saturated fat	pa_index	23581	-0.0149203	-0.0237276	-0.00722964	0	0	-0.30875	-0.477658	-0.138491	0	0	0.0455826	0.020901	0.108647	0	0	-0.32367	-0.492852	-0.15309	0	0
Total protein	bmi	23581	0.0480795	0.0292061	0.0678635	0	0	-0.384756	-0.604749	-0.163437	0	0	-0.141313	-0.441331	-0.0692908	0.004	0.013	-0.336677	-0.551771	-0.114022	0.004	0.008
Total protein	exercise_5_level	23581	-0.0916589	-0.1137	-0.0703079	0	0	-0.245212	-0.462782	-0.0224052	0.028	0.053	0.270743	0.156294	0.782123	0.004	0.013	-0.336871	-0.557143	-0.115329	0.004	0.008
Total protein	pa_index	23581	-0.0250965	-0.0374197	-0.0142618	0	0	-0.311776	-0.530581	-0.0889303	0.008	0.019	0.0741156	0.0347872	0.218752	0.003	0.012	-0.336873	-0.556964	-0.112907	0.003	0.008
Plant-based protein	bmi	23581	-0.0058753	-0.0131147	-0.000181907	0.049	0.055	-0.292771	-0.480833	-0.104674	0.003	0.008	0.0191564	-0.000123547	0.0656565	0.052	0.104	-0.298646	-0.482596	-0.112091	0.003	0.008
Plant-based protein	exercise_5_level	23581	0.00725521	-0.00563265	0.0204413	0.289	0.297	-0.305905	-0.492856	-0.119124	0.002	0.006	-0.0237533	-0.108674	0.0204524	0.292	0.42	-0.29865	-0.486551	-0.10953	0.003	0.008
Plant-based protein	pa_index	23581	0.012478	0.0044446	0.0215618	0	0	-0.311147	-0.498437	-0.123784	0.002	0.006	-0.0414192	-0.123045	-0.0128082	0.003	0.012	-0.298669	-0.485464	-0.110925	0.003	0.008
Animal protein	bmi	23581	0.0317687	0.0190781	0.0449982	0	0	-0.196177	-0.345386	-0.0441312	0.014	0.028	-0.186812	-0.991804	-0.0699043	0.037	0.078	-0.164408	-0.313832	-0.0115775	0.037	0.063
Animal protein	exercise_5_level	23581	-0.0622731	-0.0774094	-0.0476791	0	0	-0.10222	-0.2516	0.0486992	0.181	0.283	0.369208	0.170367	2.11049	0.031	0.074	-0.164493	-0.315205	-0.0128738	0.031	0.059
Animal protein	pa_index	23581	-0.0201877	-0.0293495	-0.0121672	0	0	-0.144314	-0.293584	0.00657876	0.061	0.11	0.119873	0.0467436	0.619628	0.033	0.074	-0.164502	-0.314829	-0.013824	0.033	0.059
Total sugar	bmi	23581	-0.00674213	-0.0105944	-0.00367262	0	0	-0.0377333	-0.107256	0.0329429	0.278	0.39	0.124586	-1.27516	1.30713	0.202	0.342	-0.0444754	-0.112903	0.0247632	0.202	0.303
Total sugar	exercise_5_level	23581	0.0150069	0.00983141	0.020687	0	0	-0.0594614	-0.1293	0.0113322	0.096	0.165	-0.280098	-3.80083	2.48665	0.197	0.342	-0.0444545	-0.113843	0.0265608	0.197	0.303
Total sugar	pa_index	23581	0.00607777	0.00301419	0.00971564	0	0	-0.0505397	-0.120179	0.0201292	0.147	0.241	-0.112984	-1.57374	1.01897	0.198	0.342	-0.044462	-0.114004	0.0264408	0.198	0.303
Added sugar	bmi	23581	-0.0063555	-0.0105183	-0.0030936	0	0	0.0195185	-0.064369	0.104815	0.646	0.775	-0.0924212	-2.14185	2.20404	0.765	0.768	0.013163	-0.0696791	0.0977515	0.765	0.769
Added sugar	exercise_5_level	23581	0.010238	0.00434263	0.0164726	0	0	0.00291725	-0.0808754	0.0873921	0.954	0.954	0.149423	-3.99284	3.63644	0.766	0.768	0.0131553	-0.0703863	0.0980252	0.766	0.769
Added sugar	pa_index	23581	0.00349617	9.19617e-05	0.0073321	0.045	0.052	0.00965797	-0.0741483	0.0945754	0.833	0.909	0.0431787	-1.37692	1.2508	0.768	0.768	0.0131541	-0.0704436	0.097907	0.769	0.769
PC1	pa_index	24137	4.21187e-05	-0.000175586	0.000260234	0.709	0.76	0.00997543	0.00475679	0.0150652	0	0	0.00427487	-0.0196258	0.033853	0.709	0.76	0.0100175	0.00482116	0.0150919	0	0
PC1	exercise_5_level	24137	-0.0011348	-0.0015821	-0.000749049	0	0	0.0111527	0.00588086	0.0163016	0	0	-0.113881	-0.251153	-0.0615981	0	0	0.0100179	0.00482739	0.0151177	0	0
PC1	bmi	24137	8.70707e-05	-5.62211e-05	0.000256805	0.237	0.296	0.00992911	0.00469706	0.0150415	0.001	0.005	0.00834931	-0.006953	0.0295968	0.238	0.397	0.0100162	0.00472467	0.0150931	0.001	0.005
PC3	pa_index	24137	0.000272233	3.6928e-05	0.000530783	0.019	0.041	-0.00396454	-0.00964631	0.00158351	0.172	0.235	-0.0590933	-0.710792	0.493742	0.208	0.397	-0.00369231	-0.00927962	0.00194783	0.195	0.251
PC2	exercise_5_level	24137	0.00205323	0.00157413	0.00256186	0	0	-0.000649983	-0.00582704	0.00440765	0.799	0.799	0.588623	-8.64445	11.311	0.566	0.666	0.00140324	-0.00374895	0.00651143	0.566	0.577
PC3	bmi	24137	-0.000164071	-0.000355435	-5.74284e-06	0.037	0.069	-0.00352644	-0.00919629	0.00201205	0.212	0.265	0.0348432	-0.348989	0.400025	0.232	0.397	-0.00369051	-0.00931122	0.00187078	0.201	0.251
PC2	bmi	24137	-0.000860721	-0.00128985	-0.000453075	0	0	0.00226437	-0.00291385	0.00737462	0.374	0.432	-0.23654	-4.13967	4.58402	0.577	0.666	0.00140365	-0.0037586	0.00650589	0.577	0.577
PC3	exercise_5_level	24137	0.000763013	0.00035848	0.00118824	0	0	-0.0044563	-0.0100845	0.00111766	0.12	0.18	-0.173048	-2.106	1.41505	0.191	0.397	-0.00369329	-0.00929199	0.00193331	0.191	0.251
PC2	pa_index	24137	0.000733223	0.000452729	0.00104582	0	0	0.000670781	-0.00458927	0.00573998	0.777	0.799	0.206318	-3.30044	3.74307	0.566	0.666	0.001404	-0.00378725	0.00644024	0.566	0.577
Models adjusted for age, sex, education, TEI, portion size of potatoes, meat and vegetables, fibre intake (g/day), and alcohol intake (g/day); and for CVD composite outcome we further adjusted for tobacco consumption status (smoking or snus). According to Imai et al.(24) IE: indirect effect corresponds to Average Causal Mediation Effect (ACME; DE: Direct effect corresponds to Average Direct Effec…

[truncated: 21 more sheets: S10, S11, S12, S13, S14, S15, S16, S17, S18, S19, S20, S21, S22, S23, S24, S25, S26, S27, S28, S29 …]
